# Supplementary material for: Endospores associated with deep seabed geofluid features in the eastern Gulf of Mexico
Source: Geobiology. 2022 Aug 22;20(6):823–36. doi: 10.1111/gbi.12517 (PMC9804197; doi:10.1111/gbi.12517)
Supplement: Supplementary file 2 — Table S1 [file GBI-20-823-s001.xlsx]

## Sheet: Metadata
Location	Endospores cm3 sediment	Geoloigcal feature	Conduit present	Gas Ranking	Oil Ranking	Water Depth (m)	Chloride (mmol l-1)	Sulfate (mmol l-1)	Sediment Incubated at 50°C?
EGM002	2.06865e+06	Subsurface seismic anomalies	No	Negative	Positive	2662	479.348	15.77	Yes
EGM003	2.17288e+06	Mound	No	Negative	Positive	2710	472.826	28.38	No
EGM007	1.09407e+06	Mound	No	Positive	Positive	2981	530	28.6	Yes
EGM008	1.08276e+06	Mound	No	Negative	Positive	3130	502.826	27.85	Yes
EGM011	3.65555e+06	Subsurface seismic anomalies	No	Negative	Positive	2711	468.913	25.73	Yes
EGM016	1.67244e+06	Subsurface seismic anomalies	No	Negative	Positive	3053	389.348	20.99	Yes
EGM018	2.62709e+06	Mound	No	Negative	Positive	2650	477.174	24.15	Yes
EGM019	1.27706e+06	Mound	No	Positive	Positive	2999	441.087	17.16	Yes
EGM026	1.61832e+06	Subsurface seismic anomalies	No	Negative	Positive	2796	375.435	16.55	Yes
EGM029	1.67453e+06	Subsurface seismic anomalies	No	Positive	Positive	3197	427.174	27.24	Yes
EGM030	1.80961e+06	Mound	No	Negative	Positive	3141	475.652	25.09	No
EGM032	972680	Mound	No	Positive	Positive	3114	458.696	25.41	Yes
EGM033	1.29728e+06	Mound	No	Negative	Positive	3050	382.826	20.58	No
EGM035	2.01205e+06	Subsurface seismic anomalies	No	Negative	Positive	2763	513.478	24.13	Yes
EGM036	1.93817e+06	Subsurface seismic anomalies	No	Negative	Positive	3098	450.652	27.03	Yes
EGM044	1.42961e+06	Mound	No	Negative	Negative	3002	399.783	25.64	Yes
EGM050	1.57064e+06	Mound	No	Negative	Positive	3098	455.652	24.31	Yes
EGM056	1.09056e+06	Mound	No	Negative	Positive	2924	459.783	27.98	Yes
EGM075	2.53102e+06	No feature	No	Negative	Positive	3327	520.652	21.02	Yes
EGM080	2.24202e+06	No feature	No	Negative	Positive	3301	403.261	23	Yes
EGM095	2.61242e+06	Mound	No	Negative	Positive	2981	391.522	22.81	No
EGM097	1.68135e+06	Subsurface seismic anomalies	No	Negative	Positive	3044	327.826	27.51	No
EGM098	2.78043e+06	Mud Volcano	Yes	Negative	Positive	919	428.478	18.84	Yes
EGM099	3.6844e+06	Pock mark	Yes	Negative	Positive	733	342.826	19.96	No
EGM100	3.98333e+06	Pock mark	Yes	Negative	Positive	1127	402.391	25.38	Yes
EGM101	2.81654e+06	Mud Volcano	Yes	Negative	Negative	2784	449.565	23.63	Yes
EGM102	2.87609e+06	Mud Volcano	Yes	Negative	Negative	846	433.261	24.16	Yes
EGM103	2.94783e+06	Mud Volcano	Yes	Negative	Negative	740	401.957	22.16	Yes
EGM105	4.23305e+06	Pock mark	Yes	Negative	Negative	640	443.478	28.85	Yes
EGM106	2.01935e+07	Mud Volcano	Yes	Positive	Positive	151	529.783	25	Yes
EGM108	3.52029e+06	Pock mark	Yes	Negative	Negative	2977	409.348	25.13	Yes
EGM109	1.18865e+07	Pock mark	Yes	Negative	Negative	1284	384.13	25.56	Yes
EGM110	2.16656e+06	Mud Volcano	Yes	Negative	Positive	915	410	17.56	Yes
EGM111	7.36132e+06	Pock mark	Yes	Negative	Negative	1364	408.478	19.43	Yes
EGM112	2.43089e+06	Pock mark	Yes	Negative	Positive	1373	497.609	23.36	Yes
EGM113	2.46709e+06	Mud Volcano	Yes	Negative	Positive	132	495.87	27.29	Yes
EGM114	1.22135e+06	Pock mark	Yes	Negative	Positive	299	375	25.38	Yes
EGM116	3.93774e+06	Mud Volcano	Yes	Positive	Positive	680	1800	16.9	Yes
EGM117	7.07466e+06	Escarpment/fault	Yes	Negative	Positive	1307	385.435	25.48	Yes
EGM118	2.35773e+06	Mud Volcano	Yes	Positive	Positive	1055	468.478	25.42	Yes
EGM122	2.58378e+06	Subsurface seismic anomalies	No	Negative	Positive	1377	402.391	18.37	Yes
EGM129	1.0249e+06	No feature	No	Negative	Positive	3026	427.391	19.93	No
EGM130	1.59298e+06	No feature	No	Negative	Positive	3027	395.652	18.83	Yes
EGM136	1.56684e+06	No feature	No	Negative	Negative	373	452.174	25.96	No
EGM141	1.18413e+06	Subsurface seismic anomalies	No	Negative	Positive	1044	394.13	22.13	No
EGM142	2.26977e+06	Subsurface seismic anomalies	No	Negative	Positive	1003	381.957	21.23	No
EGM145	2.48674e+06	Subsurface seismic anomalies	No	Negative	Positive	2889	480.217	26.25	No
EGM147	1.03813e+06	Subsurface seismic anomalies	No	Negative	Positive	2929	368.696	22.22	Yes
EGM149	2.49802e+06	Subsurface seismic anomalies	No	Negative	Positive	3195	410.652	25.58	No
EGM155	2.50003e+06	No feature	No	Negative	Positive	2857	418.478	22.91	Yes
EGM183	4.55004e+06	Mound	No	Negative	Positive	3347	410.652	24.13	Yes
EGM192	3.58668e+06	Mound	No	Negative	Positive	3000	453.261	21.51	No
EGM198	1.80969e+06	Escarpment/fault	Yes	Negative	Positive	3289	420.435	28.36	No
EGM199	3.76493e+06	Escarpment/fault	Yes	Negative	Positive	1307	385.435	25.48	Yes
EGM200	3.66875e+06	Escarpment/fault	Yes	Negative	Positive	2583	378.478	25.7	No
EGM201	2.7946e+06	Escarpment/fault	Yes	Negative	Positive	2676	426.957	28.35	No
EGM202	1.36628e+07	Escarpment/fault	Yes	Negative	Positive	2709	439.565	26.1	Yes
EGM203	3.0412e+06	Escarpment/fault	Yes	Negative	Positive	2734	462.826	28.47	No
EGM204	2.53882e+06	Escarpment/fault	Yes	Negative	Negative	1590	427.826	24.76	Yes
EGM206	320894	No feature	No	Negative	Positive	1004	420.217	27.19	No

## Sheet: Geochemistry Biomarkers
																															Key		Biomarker/ oil modification ratio
																															R1		Ratio of fluorescence intensity at 360:270 versus 320:270 emission:excitation wavelengths.
																															Sum C27-C33		Sum of alkanes with 27-33 carbon atoms.
																															T/D		Thermogenic/diagenetic n-alkane ratio
																															% Saturated		% aromatic compounds
																															% Aromatics		% saturated compounds
																															%NSO		% of nitrogen, sulfur and oxygen containing compounds
																															% Asphaltines		% of asphalines
																															n-Paraffin/Naphthene		Ratio of n-paraffin/naphthene compounds
																															C15+ saturate		Saturated compounds larger than 15 carbon atoms
																															C15+ Aromatic		Aromatic compounds larger than 15 carbon atoms
																															C19/C23		Ratio of the C19 and C23 alkanes
																															C22/C21		Ratio of the C22 and C21 alkanes
																															C24/C23		Ratio of the C24 and C23 alkanes
																															C26/C25		Ratio of the C26 and C25 alkanes
																															Tet/C23		Ratio of tetracosaine and C23 alkane
																															C27 Ts/Tm		C27 17α-22,29,30-trisnorhopane/(C27 17α-22,29,30-trisnorhopane/ C27 18α-22,29,30-trisnorneohopane)
																															C29 Ts/Tm		C29 17α-22,29,30-trisnorhopane/(C29 17α-22,29,30-trisnorhopane/ C29 18α-22,29,30-trisnorneohopane)
																															C27T/C27		Ratio of C27 tricylic hopane /C27 17αhopane
																															DM/H		Ratio of diluent modified /hopane
																															C28/H		Ratio of C28 hopane/hopane
																															C30/H		Ratio of C30 hopane/hopane
																															C29/H		Ratio of C29 hopane/hopane
																															OL/H		Ratio of OL/hopane
																															GA/C31R		Ratio of the C26 and C25 alkanes
																															C31R/H		Ratio of the C31R/H
																															C35S/C34S		Ratio of the C35S/C34S hopanes
																															Rearr/Reg		Ratio of rearranged vs regular hopanes
																															Ster/Terp		Ratio of steranes/terpenoids
																															prctC27		percentage of C27 hopane
																															prctC28		percentage of C28 hopane
																															prctC29		percentage of C29 hopane
																															C29 20S/R		C29 hopane 20S/R configuration ratio
																															Sat/Aro		Ratio of saturated/aromatic compounds in the bulk sample
																															C30 Hopane (ppm)		concentration of C30 hopane (parts per million)
																															CPI		odd/even carbon number preference index of long-chain n-alkanes
																															TAS3(CR)		CR = triaromatic steranes (C20+C21)/(C20-C28)
